# Supplementary material for: Mining Xanthine Oxidase Inhibitors from an Edible Seaweed Pterocladiella capillacea by Using In Vitro Bioassays, Affinity Ultrafiltration LC-MS/MS, Metabolomics Tools, and In Silico Prediction
Source: Mar Drugs. 2023 Sep 22;21(10):502. doi: 10.3390/md21100502 (PMC10608504; doi:10.3390/md21100502)
Supplement: Supplementary file 1 [file marinedrugs-21-00502-s001.zip]

Archive with 1 entries (1 files):
- marinedrugs-2594247-supplementary.pdf
